# Supplementary material for: IGFBP3 repression driven by inflammation links air pollution to placental and developmental defects
Source: EMBO Mol Med. 2026 Mar 24;18(5):1648–78. doi: 10.1038/s44321-026-00403-x (PMC13179339; doi:10.1038/s44321-026-00403-x)
Supplement: Supplementary file 3 — Source data Fig. 1 [file 44321_2026_403_MOESM3_ESM.zip]

Archive with 47 entries (37 files):
- A/
- A/Fig.1 GAPDH(mmp's blot).tif
- A/Fig.1 GAPDH.tif
- A/Fig.1 MMP2.tif
- A/Fig.1 MMP9.tif
- A/Fig.1 TIMP1.tif
- A/Fig.1 TIMP2.tif
- A/Fig1A Western Blot.xlsx
- B/
- B/ctrl-0h.tif
- B/ctrl-24h.tif
- B/Fig1 B.xlsx
- B/UPM-0h.tif
- B/UPM-24h.tif
- C/
- C/Control.tif
- C/Fig1 C.xlsx
- C/UPM.tif
- D/
- D/Fig1 D.xlsx
- D/FK.tif
- D/UPM+FK.tif
- E/
- E/Fig1 E western blot.xlsx
- E/Fig1 E.xlsx
- E/GAPDH.tif
- E/Syncytin-1.tif
- F/
- F/Control.tif
- F/Fig1 F.xlsx
- F/UPM.tif
- G/
- G/Control-1.tif
- G/Control-2.tif
- G/Fig1 G.xlsx
- G/UPM-1.tif
- G/UPM-2.tif
- H/
- H/Fig1 H.xlsx
- I/
- I/Fig1 I.xlsx
- J/
- J/Control.tif
- J/Fig1 J.xlsx
- J/SI 1121 11500 x-HAADF.tif
- J/SI 1205 8000 x-HAADF.tif
- J/UPM.tif
