# Supplementary material for: IGFBP3 repression driven by inflammation links air pollution to placental and developmental defects
Source: EMBO Mol Med. 2026 Mar 24;18(5):1648–78. doi: 10.1038/s44321-026-00403-x (PMC13179339; doi:10.1038/s44321-026-00403-x)
Supplement: Supplementary file 3 — Source data Fig. 1 [file 44321_2026_403_MOESM3_ESM.zip › A/Fig1A Western Blot.xlsx]

## Sheet: Sheet1
	MMP2				MMP9				TIMP1				TIMP2
	Control	UPM			Control	UPM			Control	UPM			Control	UPM
	0.938643	0.663594			0.84166	0.566418			0.433277	0.746503			0.349176	0.705078
	0.867495	0.576652			0.941975	0.467671			0.326537	0.938403			0.470213	0.714555
	0.903069	0.620123			0.891817	0.517044			0.379907	0.842453			0.419694	0.562667
	0.8876	0.663594			0.8112	0.402341			0.401	0.9442			0.4312	0.444
