# Supplementary material for: IGFBP3 repression driven by inflammation links air pollution to placental and developmental defects
Source: EMBO Mol Med. 2026 Mar 24;18(5):1648–78. doi: 10.1038/s44321-026-00403-x (PMC13179339; doi:10.1038/s44321-026-00403-x)
Supplement: Supplementary file 3 — Source data Fig. 1 [file 44321_2026_403_MOESM3_ESM.zip › E/Fig1 E western blot.xlsx]

## Sheet: Sheet1
FK	UPM+FK
1.75272	0.734672
1.50413	0.625397
1.701	0.7065
1.45541	0.70112
