# Supplementary material for: IGFBP3 repression driven by inflammation links air pollution to placental and developmental defects
Source: EMBO Mol Med. 2026 Mar 24;18(5):1648–78. doi: 10.1038/s44321-026-00403-x (PMC13179339; doi:10.1038/s44321-026-00403-x)
Supplement: Supplementary file 3 — Source data Fig. 1 [file 44321_2026_403_MOESM3_ESM.zip › E/Fig1 E.xlsx]

## Sheet: Sheet1
Control	UPM	FK	UPM+FK
1.07411	1.23	3.01	1.04972
1.52222	1.12	3.56299	1.13959
1.31082	1.07	3.78	1.19538
1.12	1.10432	3.456	1.0987
1.02	1.10932	3.756	1.0587
