# Supplementary material for: IGFBP3 repression driven by inflammation links air pollution to placental and developmental defects
Source: EMBO Mol Med. 2026 Mar 24;18(5):1648–78. doi: 10.1038/s44321-026-00403-x (PMC13179339; doi:10.1038/s44321-026-00403-x)
Supplement: Supplementary file 3 — Source data Fig. 1 [file 44321_2026_403_MOESM3_ESM.zip › F/Fig1 F.xlsx]

## Sheet: Sheet1
	Proliferation zone				Core
	Control	UPM			Control	UPM
	0.989264	0.604971			1.01548	2.16314
	0.989264	0.73078			0.987963	1.88903
	1.00153	0.627875			1.00172	2.26021
	0.995399	0.729328			0.994841	2.07462
