# Supplementary material for: IGFBP3 repression driven by inflammation links air pollution to placental and developmental defects
Source: EMBO Mol Med. 2026 Mar 24;18(5):1648–78. doi: 10.1038/s44321-026-00403-x (PMC13179339; doi:10.1038/s44321-026-00403-x)
Supplement: Supplementary file 3 — Source data Fig. 1 [file 44321_2026_403_MOESM3_ESM.zip › G/Fig1 G.xlsx]

## Sheet: Sheet1
Control	UPM
418.293	250
550	241.951
376.829	253.78
548.78	226.829
368.293	196.341
559.756	198.78
365.854	297.561
520.732	221.951
