# Supplementary material for: IGFBP3 repression driven by inflammation links air pollution to placental and developmental defects
Source: EMBO Mol Med. 2026 Mar 24;18(5):1648–78. doi: 10.1038/s44321-026-00403-x (PMC13179339; doi:10.1038/s44321-026-00403-x)
Supplement: Supplementary file 3 — Source data Fig. 1 [file 44321_2026_403_MOESM3_ESM.zip › H/Fig1 H.xlsx]

## Sheet: Sheet1
HTR	Cd			Sb			Pb
	Control	UPM		Control	UPM		Control	UPM
	1.207	28.629		0.0923	1.868		0	1358.66
	0.753	26.047		0.06	1.474		0	1024.53
	1.02	20		0	1.7		0	1000
	0	27.57		0.1	1.51		0	980
	0.87	25.5		0	1.4		0	1130
