# Supplementary material for: IGFBP3 repression driven by inflammation links air pollution to placental and developmental defects
Source: EMBO Mol Med. 2026 Mar 24;18(5):1648–78. doi: 10.1038/s44321-026-00403-x (PMC13179339; doi:10.1038/s44321-026-00403-x)
Supplement: Supplementary file 3 — Source data Fig. 1 [file 44321_2026_403_MOESM3_ESM.zip › I/Fig1 I.xlsx]

## Sheet: Sheet1
	Cd			Sb			Pb
	Control	UPM		Control	UPM		Control	UPM
	0.058	4.123		0	0.03		1.65	86.018
	0.007	4.653		0	0.086		1.449	156.929
	0.03	3.135		0	0.034		1.677	90.311
	0.0425	3.876		0	0.086		1.208	78.402
		4.653			0.034			115
					0.086			85
