# Supplementary material for: IGFBP3 repression driven by inflammation links air pollution to placental and developmental defects
Source: EMBO Mol Med. 2026 Mar 24;18(5):1648–78. doi: 10.1038/s44321-026-00403-x (PMC13179339; doi:10.1038/s44321-026-00403-x)
Supplement: Supplementary file 3 — Source data Fig. 1 [file 44321_2026_403_MOESM3_ESM.zip › J/Fig1 J.xlsx]

## Sheet: Sheet1
	Control					UPM
Cd	820	410	550	468	580	9200	12100	9050	17800	11360
Zn	636	390	420	280	255	1080	1380	1290	1195	1390
Sb	1490	1070	920	850	905	2090	2760	2910	2100	2685
Pb	4830	3600	2990	2050	2215	7840	9190	8500	8350	9150
