# Supplementary material for: IGFBP3 repression driven by inflammation links air pollution to placental and developmental defects
Source: EMBO Mol Med. 2026 Mar 24;18(5):1648–78. doi: 10.1038/s44321-026-00403-x (PMC13179339; doi:10.1038/s44321-026-00403-x)
Supplement: Supplementary file 4 — Source data Fig. 3 [file 44321_2026_403_MOESM4_ESM.zip]

Archive with 24 entries (21 files):
- A/
- A/BiP.tif
- A/Fig3A western blot.xlsx
- A/GAPDH.tif
- A/NFKB.tif
- A/XBP1s.tif
- B/
- B/Control 4X merged.tif
- B/Control-60X-DAPI.tif
- B/Control-60X-Merged.tif
- B/Control-60X-XBP1s.tif
- B/Fig3 B.xlsx
- B/UPM 4X merged.tif
- B/UPM-60X-DAPI.tif
- B/UPM-60X-Merged.tif
- B/UPM-60X-XBP1s.tif
- C/
- C/Bip(NAC).tif
- C/Bip.tif
- C/CHOP.tif
- C/GAPDH (NAC).tif
- C/GAPDH.tif
- C/IRE1a(NAC).tif
- C/Syncytin-1 (NAC).tif
