# Supplementary material for: IGFBP3 repression driven by inflammation links air pollution to placental and developmental defects
Source: EMBO Mol Med. 2026 Mar 24;18(5):1648–78. doi: 10.1038/s44321-026-00403-x (PMC13179339; doi:10.1038/s44321-026-00403-x)
Supplement: Supplementary file 4 — Source data Fig. 3 [file 44321_2026_403_MOESM4_ESM.zip › A/Fig3A western blot.xlsx]

## Sheet: Sheet1
	XBP1s			Bip			NFkB
	Control	UPM		Control	UPM		Control	UPM
	0.165213	0.76038		0.50018	0.897086		0.39354	0.454383
	0.362895	0.971702		0.438001	0.842453		0.349603	0.432842
	0.21	0.842453		0.45	0.887137		0.32	0.52
