# Supplementary material for: IGFBP3 repression driven by inflammation links air pollution to placental and developmental defects
Source: EMBO Mol Med. 2026 Mar 24;18(5):1648–78. doi: 10.1038/s44321-026-00403-x (PMC13179339; doi:10.1038/s44321-026-00403-x)
Supplement: Supplementary file 4 — Source data Fig. 3 [file 44321_2026_403_MOESM4_ESM.zip › B/Fig3 B.xlsx]

## Sheet: Sheet1
Control	UPM
0.215504	0.308148	3 random areas
0.158511	0.274176
0.200196	0.261214
0.212334	0.240197	3 random areas
0.151667	0.253708
0.168098	0.432901
0.170626	0.286885	3 random areas
0.26854	0.242268
0.211173	0.33456
0.21716	0.366901	3 random areas
0.126939	0.355326
0.153126	0.447094
