# Supplementary material for: IGFBP3 repression driven by inflammation links air pollution to placental and developmental defects
Source: EMBO Mol Med. 2026 Mar 24;18(5):1648–78. doi: 10.1038/s44321-026-00403-x (PMC13179339; doi:10.1038/s44321-026-00403-x)
Supplement: Supplementary file 5 — Source data Fig. 4 [file 44321_2026_403_MOESM5_ESM.zip]

Archive with 14 entries (14 files):
- Fig4 B GD21.5.xlsx
- Fig4 C E16.5 diameter.xlsx
- Fig4 C E16.5 P.weight.xlsx
- Fig4 C E21.5 diameter.xlsx
- Fig4 C E21.5 P.weight.xlsx
- Fig4 D E16.5 Pups W.xlsx
- Fig4 D E16.5 Tail.xlsx
- Fig4 D E21.5 Pups W.xlsx
- Fig4 D E21.5 Tail.xlsx
- Fig4 E CGA.xlsx
- Fig4 E PAPPA.xlsx
- Fig4 F.xlsx
- Fig4 B GD7.5.xlsx
- Fig4 B GD16.5.xlsx
