# Supplementary material for: IGFBP3 repression driven by inflammation links air pollution to placental and developmental defects
Source: EMBO Mol Med. 2026 Mar 24;18(5):1648–78. doi: 10.1038/s44321-026-00403-x (PMC13179339; doi:10.1038/s44321-026-00403-x)
Supplement: Supplementary file 5 — Source data Fig. 4 [file 44321_2026_403_MOESM5_ESM.zip › Fig4 C E16.5 P.weight.xlsx]

## Sheet: Sheet1
Control	UPM
479	476
474	487
413	447
436	455
510	416
511	530
397	465
542	411
512	438
541	425
516	430
417	430
438	448
570	440
388	468
430	429
548	419
411	407
377	405
564	328
365	479
390	439
531	410
497	466
375	540
499	393
510	376
450	419
533	385
403	440
382	424
427	387
344	404
472	360
550	422
476	406
445	407
430	347
481	428
445	436
464	337
378	382
476	593
509	451
482	485
425	486
373	474
417	493
413	381
522	443
390	446
423	439
468	428
450	402
377	469
512	409
444	414
459	407
471	488
428	396
477	401
485	398
398
504
504
405
452
512
378
467
509
551
