# Supplementary material for: IGFBP3 repression driven by inflammation links air pollution to placental and developmental defects
Source: EMBO Mol Med. 2026 Mar 24;18(5):1648–78. doi: 10.1038/s44321-026-00403-x (PMC13179339; doi:10.1038/s44321-026-00403-x)
Supplement: Supplementary file 5 — Source data Fig. 4 [file 44321_2026_403_MOESM5_ESM.zip › Fig4 C E21.5 diameter.xlsx]

## Sheet: Sheet1
Control	UPM
14	14
14	14
14	13
14	13
14	13
13	13
13	14
13	14
13	14
13	14
14	13
14	13
13	14
13	14
13	14
13	13
14	13
14	13
14	13
14	12
14	12
14	12
14	12
14	13
13	13
13	12
13	12
13	12
13	13
14	13
14	14
14	13
13	13
13	13
13	13
13	14
13	14
13	14
13	13
13	14
13	14
13	14
13	13
14	13
13	13
13	13
14	14
14	14
14	13
14	13
14	13
14	12
14	13
13	13
13	14
13
14
14
14
14
14
13
13
13
13
13
13
13
13
13
13
14
13
14
