# Supplementary material for: IGFBP3 repression driven by inflammation links air pollution to placental and developmental defects
Source: EMBO Mol Med. 2026 Mar 24;18(5):1648–78. doi: 10.1038/s44321-026-00403-x (PMC13179339; doi:10.1038/s44321-026-00403-x)
Supplement: Supplementary file 5 — Source data Fig. 4 [file 44321_2026_403_MOESM5_ESM.zip › Fig4 C E21.5 P.weight.xlsx]

## Sheet: Sheet1
Control	UPM
600	362
629	265
609	281
594	264
520	191
642	405
810	298
538	393
602	264
545	314
610	318
599	365
503	326
550	339
512	358
510	480
565	319
787	465
556	415
419	489
435	512
485	489
480	501
495	476
548	497
523	496
569	443
574	476
584	520
512	465
541	576
523	499
548	415
567	516
599	565
610	595
604	548
529	598
599	529
598	597
574	548
569	562
582	531
563	595
590	585
541	584
567	575
581	568
590	591
587	594
562	574
587	561
590	521
576	540
591	574
583
599
589
574
586
590
610
602
619
596
597
598
585
586
574
591
558
541
564
