# Supplementary material for: IGFBP3 repression driven by inflammation links air pollution to placental and developmental defects
Source: EMBO Mol Med. 2026 Mar 24;18(5):1648–78. doi: 10.1038/s44321-026-00403-x (PMC13179339; doi:10.1038/s44321-026-00403-x)
Supplement: Supplementary file 5 — Source data Fig. 4 [file 44321_2026_403_MOESM5_ESM.zip › Fig4 D E16.5 Pups W.xlsx]

## Sheet: Sheet1
Control	UPM
853	871
929	892
883	791
957	914
954	919
853	873
902	812
812	833
936	861
840	822
922	816
873	819
990	919
845	925
965	899
867	720
976	919
909	877
962	968
869	942
920	807
942	862
845	818
829	820
805	934
965	924
816	817
951	765
885	895
968	786
860	729
915	839
817	813
963	914
855	809
965	539
859	934
988	719
932	752
878	810
958	920
950	183
847	801
984	834
844	830
929	834
845	834
886	887
983	836
923	831
995	898
953	867
883	872
978	790
935	830
813	864
960	825
927	825
913	855
834	875
862	843
927	804
972
870
821
931
861
860
827
855
909
908
