# Supplementary material for: IGFBP3 repression driven by inflammation links air pollution to placental and developmental defects
Source: EMBO Mol Med. 2026 Mar 24;18(5):1648–78. doi: 10.1038/s44321-026-00403-x (PMC13179339; doi:10.1038/s44321-026-00403-x)
Supplement: Supplementary file 5 — Source data Fig. 4 [file 44321_2026_403_MOESM5_ESM.zip › Fig4 D E16.5 Tail.xlsx]

## Sheet: Sheet1
Control	UPM
4	5
5	6
4	6
4	6
4	5
6	5
4	5
5	6
5	5
4	5
5	6
4	5
4	5
6	6
5	6
5	5
5	5
6	4
6	6
4	6
5	6
6	5
4	5
5	5
6	4
6	5
6	4
7	4
5	5
5	5
4	5
4	5
6	6
6	6
6	5
5	5
4	4
6	5
6	5
5	5
5	5
5	6
4	6
4	6
7	5
6	5
5	6
6	5
6	5
6	5
5	5
5	6
5	5
5	6
6	5
5	5
5	6
6	6
5	5
5	5
6	5
6	6
5
5
5
5
6
6
4
5
5
