# Supplementary material for: IGFBP3 repression driven by inflammation links air pollution to placental and developmental defects
Source: EMBO Mol Med. 2026 Mar 24;18(5):1648–78. doi: 10.1038/s44321-026-00403-x (PMC13179339; doi:10.1038/s44321-026-00403-x)
Supplement: Supplementary file 5 — Source data Fig. 4 [file 44321_2026_403_MOESM5_ESM.zip › Fig4 D E21.5 Pups W.xlsx]

## Sheet: Sheet1
Control	UPM
4135	448
4046	421
3763	463
4028	358
4284	1505
4093	1443
4371	2496
3921	2623
4392	2654
4497	2615
4049	2526
3586	2591
4071	2511
3982	2445
4112	2212
3501	2260
4077	2518
4169	4259
4167	4536
4320	4025
3975	4278
4302	4430
4057	4220
4012	4457
4112	4433
4012	2503
4135	2416
3945	2615
3951	2622
4065	2436
4058	2602
4123	2451
4215	2428
4138	3456
4215	3566
3945	3784
3841	3485
3852	3684
3874	3841
3941	3874
3749	3412
3799	3715
3951	3815
4012	3112
3998	3415
3878	3714
3898	3814
4115	3745
4126	3416
4105	3851
4058	3415
4085	3412
4165	3521
4025	3014
4189	3145
3845
3926
3948
3401
3599
3512
4015
4175
4085
4098
4152
4178
3951
3856
3964
4117
3845
3841
4002
