# Supplementary material for: IGFBP3 repression driven by inflammation links air pollution to placental and developmental defects
Source: EMBO Mol Med. 2026 Mar 24;18(5):1648–78. doi: 10.1038/s44321-026-00403-x (PMC13179339; doi:10.1038/s44321-026-00403-x)
Supplement: Supplementary file 5 — Source data Fig. 4 [file 44321_2026_403_MOESM5_ESM.zip › Fig4 D E21.5 Tail.xlsx]

## Sheet: Sheet1
Control	UPM
13	3
13	3
13	3
14	3
14	5
13	6
13	9
14	8
14	9
14	9
14	9
15	9
15	7
14	7
15	7
15	7
14	7
14	13
14	13
15	13
15	14
15	14
15	13
15	13
13	13
14	13
14	13
14	13
14	14
13	14
13	13
13	13
13	13
14	14
14	14
15	13
15	13
15	13
14	13
14	13
15	13
15	14
15	13
15	13
13	13
13	13
14	14
14	14
14	13
13	13
13	13
13	13
13	14
13	13
13	13
14
14
14
14
14
13
13
13
14
14
13
13
13
13
13
13
13
13
