# Supplementary material for: IGFBP3 repression driven by inflammation links air pollution to placental and developmental defects
Source: EMBO Mol Med. 2026 Mar 24;18(5):1648–78. doi: 10.1038/s44321-026-00403-x (PMC13179339; doi:10.1038/s44321-026-00403-x)
Supplement: Supplementary file 5 — Source data Fig. 4 [file 44321_2026_403_MOESM5_ESM.zip › Fig4 E CGA.xlsx]

## Sheet: Sheet1
G5	G6
848.5	711
871.5	819.5
938.333	848.5
871.833	722.333
822.5	768.167
830.167	767.333
	762
	810
	881.5
