# Supplementary material for: IGFBP3 repression driven by inflammation links air pollution to placental and developmental defects
Source: EMBO Mol Med. 2026 Mar 24;18(5):1648–78. doi: 10.1038/s44321-026-00403-x (PMC13179339; doi:10.1038/s44321-026-00403-x)
Supplement: Supplementary file 5 — Source data Fig. 4 [file 44321_2026_403_MOESM5_ESM.zip › Fig4 E PAPPA.xlsx]

## Sheet: Sheet1
G5	G6	G6-
1.11292	0.433948	0
0.81476	0.349815	0.042066
0.779336	0.569742	0.174908
0.315867	0	0.296679
0.63124	0.042066
0.64121	0.174908
	0.9631
	0.296679
	0.565683
