# Supplementary material for: IGFBP3 repression driven by inflammation links air pollution to placental and developmental defects
Source: EMBO Mol Med. 2026 Mar 24;18(5):1648–78. doi: 10.1038/s44321-026-00403-x (PMC13179339; doi:10.1038/s44321-026-00403-x)
Supplement: Supplementary file 5 — Source data Fig. 4 [file 44321_2026_403_MOESM5_ESM.zip › Fig4 F.xlsx]

## Sheet: LBW INCIDENCE
<50(NBW)	60-100(NBW)	>100(NBW)		<50(LBW)*	60-100(LBW)	>100(LBW)
2500	3840	3480		2000	2440	2407
2500	3840	3476		2000	2415	2401
2500	3415	3475		2000	2365	2399
2500	3335	3455		2000	2355	2390
2500	3305	3445		2000	2350	2390
2500	3190	3445		2100	2350	2388
2500	3175	3425		2100	2300	2380				<50(NBW)	206
2500	3175	3415		2200	2295	2380				60-100(NBW)	414
2500	3155	3380		2200	2285	2380				>100(NBW)	184
2500	3155	3380		2200	2230	2372				<50(LBW)*	24
2500	3145	3380		2200	2225	2370				60-100(LBW)	105
2500	3110	3370		2250	2180	2357				>100(LBW)	61
2500	3090	3365		2250	2125	2355
2500	3080	3365		2250	2440	2350					994
2500	3045	3345		2250	2395	2340
2500	3035	3340		2300	2385	2340
2500	2990	3325		2300	2375	2335					LBW	NBW	Total
2500	2960	3325		2300	2370	2315				EXPOSED	166	598	764
2500	2940	3305		2400	2365	2310				UNEXPOSED	24	206	230
2500	2930	3300		2400	2350	2305
2500	2915	3290		2400	2350	2295				odds of cases in exposed	6.91667
2500	2890	3280		2400	2350	2260				odds of cases in less exposed	2.90291
2500	2880	3275			2340	2260
2500	2870	3260			2340	2245				odds ratio	2.38266
2500	2865	3250			2340	2230
2500	2825	3245			2335	2230
2500	2825	3245			2330	2230
2500	2735	3240			2330	2205
2500	2720	3230			2325	2132
2500	2690	3230			2325	2130
2500	2580	3225			2315	2110
2500	2575	3215			2315	2108
2500	2490	3210			2315	2105
2500	3795	3205			2310	2090
2500	3795	3205			2305	2065
2500	3755	3200			2305	2045
2500	3745	3195			2304	1990
2500	3745	3185			2300	1980
2500	3715	3180			2275	1950
2500	3665	3165			2270	1940
2500	3655	3150			2270	1935
2500	3620	3150			2265	1833
2600	3615	3150			2260	1800
2600	3585	3145			2260	1800
2600	3575	3120			2255	1792
2600	3575	3120			2255	1775
2600	3575	3120			2255	1755
2600	3570	3120			2255	1740
2600	3560	3120			2255	1700
2700	3555	3120			2250	1675
2700	3545	3115			2235	1560
2700	3545	3110			2230	1500
2700	3540	3080			2230	1463
2700	3535	3075			2225	1415
2700	3530	3075			2225	1380
2700	3530	3075			2220	1351
2750	3530	3075			2215	1236
2750	3520	3074			2210	1210
2750	3520	3065			2200	1145
2750	3520	3065			2195	1145
2750	3520	3053			2195	1140
2750	3515	3045			2180
2750	3495	3035			2175
2750	3495	3035			2175
2750	3495	3025			2165
2750	3490	3025			2155
2800	3485	3025			2145
2800	3485	3020			2130
2800	3485	3020			2110
2800	3470	3015			2100
2800	3470	3010			2100
2800	3465	3010			2098
2800	3465	3010			2085
2800	3455	3010			2070
2800	3450	3005			2060
2800	3445	3000			2050
2800	3440	2995			2040
2800	3440	2990			2035
2800	3435	2990			2025
2800	3430	2990			2020
2800	3425	2965			2020
2800	3420	2960			2010
2800	3420	2950			2010
2800	3415	2950			2010
2900	3415	2950			1995
3000	3415	2940			1995
3000	3410	2940			1975
3000	3400	2940			1970
3000	3395	2935			1970
3000	3395	2925			1965
3000	3390	2920			1960
3000	3385	2920			1930
3000	3385	2915			1915
3000	3375	2910			1900
3000	3370	2900			1890
3000	3370	2890			1860
3000	3365	2875			1805
3000	3360	2875			1800
3000	3355	2866			1725
3000	3340	2865			1705
3000	3340	2865			1667
3000	3330	2862			1625
3000	3310	2860			1535
3000	3295	2855			1495
3000	3295	2855			1455
3000	3290	2845
3000	3285	2845
3000	3285	2845
3000	3285	2845
3000	3285	2845
3000	3285	2840
3000	3280	2835
3000	3275	2835
3000	3275	2830
3000	3275	2825
3000	3270	2825
3000	3265	2825
3000	3260	2825
3000	3260	2810
3000	3260	2810
3000	3260	2800
3000	3260	2795
3000	3255	2795
3000	3255	2795
3000	3255	2791
3000	3250	2780
3000	3245	2775
3000	3245	2775
3000	3245	2775
3000	3245	2775
3000	3240	2775
3000	3240	2770
3000	3240	2767
3000	3235	2755
3000	3235	2755
3000	3235	2755
3000	3230	2745
3000	3225	2745
3000	3225	2740
3000	3220	2730
3000	3215	2720
3000	3210	2710
3000	3205	2700
3000	3205	2700
3000	3205	2685
3000	3200	2685
3000	3200	2680
3000	3200	2680
3000	3200	2660
3000	3200	2655
3100	3195	2655
3100	3195	2655
3100	3190	2655
3100	3190	2645
3100	3190	2645
3100	3185	2625
3150	3185	2625
3150	3165	2615
3200	3160	2610
3200	3155	2610
3200	3155	2595
3200	3155	2595
3200	3140	2590
3200	3135	2575
3200	3135	2564
3200	3130	2556
3200	3130	2555
3200	3125	2550
3200	3120	2550
3200	3115	2550
3200	3115	2550
3250	3105	2550
3250	3105	2542
3250	3100	2540
3250	3095	2540
3250	3090	2535
3300	3090	2535
3300	3085	2520
3300	3085	2520
3300	3085	2516
3300	3085	2510
3300	3080	2505
3300	3080	2503
3300	3070	2500
3400	3070
3400	3065
3400	3065
3500	3060
3500	3050
3500	3050
3500	3050
3500	3050
3500	3045
3500	3045
3500	3040
3500	3040
3600	3040
3600	3040
3750	3040
3800	3030
3900	3025
4000	3025
4000	3020
4000	3020
4000	3015
	3015
	3015
	3015
	3010
	3010
	3000
	3000
	3000
	3000
	3000
	3000
	2995
	2990
	2990
	2985
	2985
	2975
	2975
	2970
	2965
	2960
	2960
	2955
	2955
	2955
	2955
	2950
	2950
	2950
	2940
	2935
	2935
	2930
	2930
	2930
	2930
	2925
	2920
	2920
	2920
	2920
	2915
	2910
	2910
	2910
	2905
	2900
	2900
	2895
	2890
	2890
	2890
	2890
	2885
	2885
	2885
	2880
	2875
	2875
	2875
	2870
	2870
	2870
	2870
	2870
	2865
	2860
	2860
	2860
	2860
	2860
	2860
	2860
	2860
	2855
	2855
	2845
	2845
	2840
	2835
	2835
	2835
	2825
	2825
	2825
	2825
	2825
	2820
	2815
	2810
	2805
	2800
	2800
	2800
	2795
	2795
	2795
	2790
	2790
	2790
	2785
	2785
	2785
	2785
	2785
	2780
	2780
	2770
	2770
	2765
	2765
	2765
	2765
	2750
	2750
	2750
	2750
	2745
	2745
	2745
	2745
	2745
	2745
	2745
	2745
	2740
	2740
	2740
	2740
	2740
	2735
	2730
	2730
	2725
	2725
	2725
	2725
	2720
	2715
	2710
	2710
	2710
	2700
	2700
	2695
	2690
	2685
	2685
	2680
	2680
	2670
	2670
	2660
	2660
	2660
	2655
	2655
	2650
	2650
	2650
	2645
	2635
	2635
	2635
	2625
	2625
	2625
	2625
	2625
	2625
	2625
	2620
	2615
	2615
	2615
	2610
	2610
	2605
	2605
	2595
	2590
	2585
	2580
	2580
	2575
	2570
	2565
	2560
	2560
	2560
	2550
	2550
	2550
	2540
	2540
	2530
	2520
	2520
	2515
	2515
	2515
	2505
	2505
	2505
	2505
	2500
	2500
	2500

## Sheet: PE incidence
	Total Deliveries	PM2.5	%age	No. of PE cases	PE cases %
	52	60-80	6.04651	1	1.92308
	528	81-100	61.3953	12	2.27273
	279	>100	32.4419	17	6.09319
