# Supplementary material for: IGFBP3 repression driven by inflammation links air pollution to placental and developmental defects
Source: EMBO Mol Med. 2026 Mar 24;18(5):1648–78. doi: 10.1038/s44321-026-00403-x (PMC13179339; doi:10.1038/s44321-026-00403-x)
Supplement: Supplementary file 5 — Source data Fig. 4 [file 44321_2026_403_MOESM5_ESM.zip › Fig4 B GD7.5.xlsx]

## Sheet: Sheet1
Control	UPM
14	10
14	11
11	10
15	8
15	10
10	13
