# Supplementary material for: IGFBP3 repression driven by inflammation links air pollution to placental and developmental defects
Source: EMBO Mol Med. 2026 Mar 24;18(5):1648–78. doi: 10.1038/s44321-026-00403-x (PMC13179339; doi:10.1038/s44321-026-00403-x)
Supplement: Supplementary file 6 — Source data Fig. 5 [file 44321_2026_403_MOESM6_ESM.zip]

Archive with 10 entries (9 files):
- C/
- C/Control1 10x.tif
- C/Control1 20x.tif
- C/Control2 10x.tif
- C/Control2 20x.tif
- C/Fig5 F.xlsx
- C/UPM1 10x.tif
- C/UPM1 20x.tif
- C/UPM2 10X.tif
- C/UPM2 20x.tiff
