# Supplementary material for: IGFBP3 repression driven by inflammation links air pollution to placental and developmental defects
Source: EMBO Mol Med. 2026 Mar 24;18(5):1648–78. doi: 10.1038/s44321-026-00403-x (PMC13179339; doi:10.1038/s44321-026-00403-x)
Supplement: Supplementary file 6 — Source data Fig. 5 [file 44321_2026_403_MOESM6_ESM.zip › C/Fig5 F.xlsx]

## Sheet: Sheet1
	C-21	UPM-21
Placenta-1	0.164571	0.303835
Placenta-2	0.059904	0.343537
Placenta-3	0.127413	0.278518
Placenta-4	0.145979	0.213083
Placenta-5	0.091651	0.366613
Placenta-6	0.129085	0.40089
Placenta-7	0.204992	0.386317
Placenta-8	0.14853	0.32166
Placenta-9	0.148117	0.326807
