# Supplementary material for: IGFBP3 repression driven by inflammation links air pollution to placental and developmental defects
Source: EMBO Mol Med. 2026 Mar 24;18(5):1648–78. doi: 10.1038/s44321-026-00403-x (PMC13179339; doi:10.1038/s44321-026-00403-x)
Supplement: Supplementary file 7 — Source data Fig. 6 [file 44321_2026_403_MOESM7_ESM.zip]

Archive with 3 entries (3 files):
- Fig6 D.xlsx
- Fig6 B.xlsx
- Fig6 C.xlsx
