# Supplementary material for: IGFBP3 repression driven by inflammation links air pollution to placental and developmental defects
Source: EMBO Mol Med. 2026 Mar 24;18(5):1648–78. doi: 10.1038/s44321-026-00403-x (PMC13179339; doi:10.1038/s44321-026-00403-x)
Supplement: Supplementary file 7 — Source data Fig. 6 [file 44321_2026_403_MOESM7_ESM.zip › Fig6 D.xlsx]

## Sheet: IFNG
	P-Ctrl	P-UPM
Pup1	13.979	72.146
Pup2	26.8062	81.7
Pup3	14.4717	86.7869
Pup4	6.68337	20.5141
Pup5	29.07
Pup6	11.5644
Pup7		76.923
Pup8		84.2434
Pup9		53.6505

## Sheet: TNF
	P-Ctrl	P-UPM
Pup1	3.84843	12.4512
Pup2	4.32631	5.64742
Pup3	3.11992
Pup4	3.23097	4.74694
Pup5	4.4859
Pup6
Pup7		9.04931
Pup8		4.88054
Pup9		4.4303

## Sheet: IL1B
	P-Ctrl	P-UPM
Pup1	0.05011
Pup2	0.05595	0.1639
Pup3	0.08681	0.05315
Pup4	0.02725	0.07792
Pup5	0.0207	0.29584
Pup6	0.06452
Pup7		0.10963
Pup8		0.10853
Pup9		0.06554

## Sheet: CCL17
	P-Ctrl	P-UPM
Pup1	187.492	329.865
Pup2	147.673	498.852
Pup3	186.867	354.089
Pup4	214.992
Pup5	164.007
Pup6		184.094
Pup7		414.359
Pup8		426.471
Pup9		218.341

## Sheet: CCL11
	P-Ctrl	P-UPM
Pup1	0.58827	2.70586
Pup2	0.31696	1.97291
Pup3	0.27483	0.46816
Pup4	0.6862
Pup5	0.56072	0.78686
Pup6	0.34022	0.40136
Pup7		2.33939
Pup8		1.22054
Pup9

## Sheet: FGF21
	P-Ctrl	P-UPM
Pup1	221.437	32.3565
Pup2	412.917	241.258
Pup3	163.803
Pup4	432.128
Pup5	942.153	69.3245
Pup6	263.456	65
Pup7		147.906
Pup8		136.807
Pup9		274.533

## Sheet: PDCD1
	P-Ctrl	P-UPM
Pup1	300.515	233.784
Pup2	679.943	275.87
Pup3	478.864	279.732
Pup4	383.508
Pup5	387.208	271.223
Pup6	431.83	312.23
Pup7		254.827
Pup8		277.801
Pup9

## Sheet: IL17A
	P-Ctrl	P-UPM
Pup1	0.04199	0.29555
Pup2	0.05584	0.16428
Pup3	0.0376	0.05921
Pup4	0.05484
Pup5	0.06832	0.06593
Pup6	0.10431
Pup7		0.22992
Pup8		0.11175
Pup9

## Sheet: IL17F
	P-Ctrl	P-UPM
Pup1	0.17229	0.78922
Pup2	0.19603	3.44688
Pup3	0.10741	1.21695
Pup4	0.11087
Pup5	0.19187
Pup6	0.91269	0.37054
Pup7		2.11805
Pup8		2.33192
Pup9		0.66748

## Sheet: IL2
	P-Ctrl	P-UPM
Pup1	0.69358	2.66154
Pup2	0.5269	1.58897
Pup3	0.39219
Pup4	0.61503	0.81342
Pup5	0.68489	0.66986
Pup6	0.56964
Pup7		2.12526
Pup8		1.10152
Pup9		0.71375

[truncated: 3 more sheets: CXCL1, CXCL11, IL4]
