# Supplementary material for: IGFBP3 repression driven by inflammation links air pollution to placental and developmental defects
Source: EMBO Mol Med. 2026 Mar 24;18(5):1648–78. doi: 10.1038/s44321-026-00403-x (PMC13179339; doi:10.1038/s44321-026-00403-x)
Supplement: Supplementary file 7 — Source data Fig. 6 [file 44321_2026_403_MOESM7_ESM.zip › Fig6 B.xlsx]

## Sheet: EC ratio
	Control	UPM
Pup-1	0.379167	0.509091
Pup-2	0.25	0.2
Pup-3	0.271186	0.22449
Pup-4	0.189723	0.238683
Pup-5	0.109091	0.244813
Pup-6	0.333333	0.244813
Pup-7	0.266667	0.244813
Pup-8	0.304348	0.25
Pup-9	0.428571	0.271186
Pup-10	0.388889	0.388889
Pup-11	0.238683	0.413146
Pup-12	0.171875	0.428571
Pup-13	0.333333	0.428571
Pup-14	0.414286	0.492537
Pup-15	0.380734	0.5
Pup-16	0.357466	0.515152
Pup-17	0.430612	0.522843
Pup-18	0.477833	0.530612
Pup-19	0.5	0.538462
Pup-20	0.430612	0.554404
Pup-21	0.456311	0.612903
Pup-22	0.515152	0.630435
Pup-23	0.487302	0.675978
Pup-24	0.492537	0.724138
Pup-25	0.538462	0.724138
Pup-26	0.0526316
Pup-27	0.0948905
Pup-28	0.171875
Pup-29	0.244813
Pup-30	0.244813
Pup-31	0.271186
Pup-32	0.388889
Pup-33	0.388889
Pup-34	0.408451
Pup-35	0.492537
Pup-36	0.253061
Pup-37	0.353846
Pup-38	0.432
Pup-39	0.413

## Sheet: Rotarod
	Control	UPM
Pup-1	98.5	100.4
Pup-2	111.5	100.2
Pup-3	102.6	113.5
Pup-4	101.2	112.4
Pup-5	104.7	108.9
Pup-6	101	107.8
Pup-7	96.4	106.2
Pup-8	86.4	103.1
Pup-9	102.4	102.5
Pup-10	117.4	101.4
Pup-11	122	98.5
Pup-12	103.5	97.6
Pup-13	98.7	97.6
Pup-14	98	97.1
Pup-15	96.4	96.8
Pup-16	117.8	95.9
Pup-17	100.2	94.8
Pup-18	99	92.1
Pup-19	112.4	92
Pup-20	98.7	89.7
Pup-21	97.4	89.1
Pup-22	104.3	85.4
Pup-23	100	78.5
Pup-24	113.5	74.2
Pup-25	110.4	74.1
Pup-26	114.8
Pup-27	110.6
Pup-28	108.7
Pup-29	105.6
Pup-30	104.7
Pup-31	104.6
Pup-32	102.5
Pup-33	100.5
Pup-34	99.6
Pup-35	98.1
Pup-36	97.8
Pup-37	95.4
Pup-38	93.4
Pup-39	91.2

## Sheet: Open field
	Rearing				Corner Sitting				Defecation
	Control	UPM			Control	UPM			Control	UPM
Pup-1	14	14			10	18			0	5
Pup-2	20	16			24	17			2	2
Pup-3	16	20			21	21			0	4
Pup-4	26	15			0	24			0	1
Pup-5	16	18			20	23			0	0
Pup-6	18	22			0	2			1	0
Pup-7	16	20			26	22			2	2
Pup-8	14	22			0	25			1	3
Pup-9	18	23			12	24			3	2
Pup-10	14	18			0	2			2	0
Pup-11	18	19			10	23			2	2
Pup-12	16	20			11	21			2	2
Pup-13	17	20			19	20			1	0
Pup-14	15	18			25	19			1	0
Pup-15	16	19			26	22			0	1
Pup-16	17	32			22	21			0	2
Pup-17	18	22			21	24			0	0
Pup-18	20	16			26	24			2	2
Pup-19	19	19			0	19			0	3
Pup-20	16	20			23	5			1	0
Pup-21	17	22			9	35			1	3
Pup-22	19	24			0	26			2	3
Pup-23	15	17			21	27			2	2
Pup-24	14	18			0	24			0	2
Pup-25	15	16			0	32			2	3
Pup-26	10				20				2
Pup-27	18				0				2
Pup-28	17				21				1
Pup-29	14				19				1
Pup-30	15				24				1
Pup-31	13				0				0
Pup-32	14				21				2
Pup-33	14				5				0
Pup-34	16				2				0
Pup-35	17				25				1
Pup-36	18				11				0
Pup-37	12				0				1
Pup-38	14				23				2
Pup-39	17				0				1
Mean	16.2308	19.6			12.7436	20.8			1.05128	1.76
SD	2.68976	3.64005			10.3383	7.79957			0.887003	1.39284
