# Supplementary material for: IGFBP3 repression driven by inflammation links air pollution to placental and developmental defects
Source: EMBO Mol Med. 2026 Mar 24;18(5):1648–78. doi: 10.1038/s44321-026-00403-x (PMC13179339; doi:10.1038/s44321-026-00403-x)
Supplement: Supplementary file 7 — Source data Fig. 6 [file 44321_2026_403_MOESM7_ESM.zip › Fig6 C.xlsx]

## Sheet: Cadmium
	Control	UPM
Pup-1	Not Detected	0
Pup-2	Not Detected	0.266
Pup-3	Not Detected	0.011
Pup-4	Not Detected	0.101
Pup-5	Not Detected	0
Pup-6	Not Detected	0
Pup-7	Not Detected	0
Pup-8	Not Detected	0
Pup-9	Not Detected	0
Pup-10	Not Detected	0.159
Pup-11	Not Detected	0
Pup-12	Not Detected	0
Pup-13	Not Detected	0
Pup-14

## Sheet: Arsenic
	Control	UPM
Pup-1	1.29375	2.827
Pup-2	0.941117	6.557
Pup-3	1.23034	4.524
Pup-4	1.34484	ND
Pup-5	1.04148	3.133
Pup-6	0.996772	2.231
Pup-7	1.03235	1.864
Pup-8	0.473524	2.744
Pup-9	0.808366	1.968
Pup-10	0.967576	1.247
Pup-11	0.911464	2.346
Pup-12	0.911008	6.848
Pup-13	1.04741	4.132
Pup-14	ND	4.187

## Sheet: Lead
	Control	UPM
Pup-1	18.545	1.184
Pup-2	0.858747	31.7
Pup-3	ND	33.453
Pup-4	10.541	ND
Pup-5	0.859063	71.127
Pup-6	9.193	42.046
Pup-7	0.6196	32.169
Pup-8	0.839621	117.229
Pup-9	0.928063	8.269
Pup-10	11.447	ND
Pup-11	ND	39.137
Pup-12	11.222	59.638
Pup-13	ND	4.184
Pup-14	23.494	57.154

## Sheet: Zinc
	Control	UPM
Pup-1	1	2.827
Pup-2	1.418	6.557
Pup-3	1.0315	4.524
Pup-4	1.3485	High
Pup-5	1.474	3.133
Pup-6	1.1415	2.231
Pup-7	1.0925	1.864
Pup-8	1.1315	2.744
Pup-9	1	1.968
Pup-10	0.886	1.247
Pup-11	1.0605	2.346
Pup-12	0.999	6.848
Pup-13	0.9985	4.132
Pup-14	1.148	4.187

## Sheet: Antimony
	Control	UPM
Pup-1	10.94	12.822
Pup-2	9.579	15.295
Pup-3	10.675	14.484
Pup-4	10.014	11.77
Pup-5	10.58	15.481
Pup-6	9.736	14.03
Pup-7	7.931	9.756
Pup-8	9.271	12.754
Pup-9	8.532	13.081
Pup-10	9.928	8.303
Pup-11	10.494	11.152
Pup-12	11.778	10.052
Pup-13	14.546	12.08
Pup-14	11.397	13.083

## Sheet: Vanadium
	Control	UPM
Pup-1	187.228	183.745
Pup-2	170.574	229.651
Pup-3	160.115	202.553
Pup-4	161.696	ND
Pup-5	166.434	273.875
Pup-6	138.794	248.899
Pup-7	130.575	118.745
Pup-8	146.749	181.247
Pup-9	165.194	225.675
Pup-10	ND	ND
Pup-11	178.579	143.558
Pup-12	181.237	179.814
Pup-13	ND	229.441
Pup-14	ND	190.032
