# Supplementary material for: IGFBP3 repression driven by inflammation links air pollution to placental and developmental defects
Source: EMBO Mol Med. 2026 Mar 24;18(5):1648–78. doi: 10.1038/s44321-026-00403-x (PMC13179339; doi:10.1038/s44321-026-00403-x)
Supplement: Supplementary file 8 — Source data Fig. 7 [file 44321_2026_403_MOESM8_ESM.zip]

Archive with 25 entries (20 files):
- B/
- B/Fig7 B.xlsx
- C/
- C/Control BR1 10X.tif
- C/Control BR1 4X.tif
- C/Control BR2 10X.tif
- C/Control BR3 10X.tif
- C/Control BR3 4X.tif
- C/Fig7 C.xlsx
- C/UPM BR1 10X.tif
- C/UPM BR1 4X.tif
- C/UPM BR2 10X.tif
- C/UPM BR3 10X.tif
- C/UPM BR3 4X.tif
- C/UPM BR4 10X.tif
- D/
- D/GAPDH.tif
- D/IGFBP3.tif
- E/
- E/GAPDH blot 1.tif
- E/IGFBP3 blot 1.tif
- E/IGFBP3 blot 2.tif
- G/
- G/Fig7 G.xlsx
- G/IGFBP3 dot-blot Pups Serum.tif
