# Supplementary material for: IGFBP3 repression driven by inflammation links air pollution to placental and developmental defects
Source: EMBO Mol Med. 2026 Mar 24;18(5):1648–78. doi: 10.1038/s44321-026-00403-x (PMC13179339; doi:10.1038/s44321-026-00403-x)
Supplement: Supplementary file 8 — Source data Fig. 7 [file 44321_2026_403_MOESM8_ESM.zip › B/Fig7 B.xlsx]

## Sheet: Sheet1
	C-E21.5	UPM-E21.5
Placenta-1	0.000206	6.12e-05
Placenta-2	0.000209	3.59e-05
Placenta-3	6.12e-05	9.929e-05
Placenta-4	0.00033214	3.12e-05
Placenta-5	0.00015564	0.000102031
Placenta-6	9.5321e-05	8.823e-05
Placenta-7	0.000171231	5.764e-05
Placenta-8	0.000103121	8.10101e-05
Placenta-9	7.00121e-05	9.1876e-05
Placenta-10	0.00012123	4.123e-05
