# Supplementary material for: IGFBP3 repression driven by inflammation links air pollution to placental and developmental defects
Source: EMBO Mol Med. 2026 Mar 24;18(5):1648–78. doi: 10.1038/s44321-026-00403-x (PMC13179339; doi:10.1038/s44321-026-00403-x)
Supplement: Supplementary file 8 — Source data Fig. 7 [file 44321_2026_403_MOESM8_ESM.zip › C/Fig7 C.xlsx]

## Sheet: Sheet1
	Control	UPM
Placenta-1	0.689322	0.412046
Placenta-2	0.705475	0.149985
Placenta-3	0.604384	0.319011
Placenta-4	0.547623	0.365496
Placenta-5	0.72555	0.229472
Placenta-6	0.719931	0.323198
Placenta-7	0.808308	0.473251
Placenta-8	0.698002	0.371883
Placenta-9	0.709171	0.370849
