# Supplementary material for: IGFBP3 repression driven by inflammation links air pollution to placental and developmental defects
Source: EMBO Mol Med. 2026 Mar 24;18(5):1648–78. doi: 10.1038/s44321-026-00403-x (PMC13179339; doi:10.1038/s44321-026-00403-x)
Supplement: Supplementary file 8 — Source data Fig. 7 [file 44321_2026_403_MOESM8_ESM.zip › G/Fig7 G.xlsx]

## Sheet: Sheet1
Pups	Control	UPM
1	0.872917	0.270454
2	0.180349	0.225189
3	0.603266	0.444555
4	1.09588	0.3229
5	0.633656	0.35629
6	0.250593	0.411463
7	0.320147	0.184484
8	0.484064	0.11932
9	0.620736	0.151088
10	0.242278	0.24866
11	0.590389	0.712471
12	0.328463	0.325567
13	0.368921	0.127264
14	0.812938	0.108121
15	0.60551	0.204782
16	0.388564	0.163597
17	0.57145	0.525912
18	0.379429	0.211916
19	0.50748	0.124201
20	0.345106	0.720186
21	0.435748	0.516942
22	0.461278	0.521321
